# Supplementary material for: Occurrence, Typing, and Resistance Genes of ESBL/AmpC-Producing Enterobacterales in Fresh Vegetables Purchased in Central Israel
Source: Antibiotics (Basel). 2023 Oct 11;12(10):1528. doi: 10.3390/antibiotics12101528 (PMC10604292; doi:10.3390/antibiotics12101528)
Supplement: Supplementary file 1 [file antibiotics-12-01528-s001.zip]

Archive with 1 entries (1 files):
- antibiotics-2618739-supplementary.pdf
